# Supplementary material for: Canopy Definitions Shape Canopy Space Filling–Productivity Relationships: Evidence From Terrestrial Laser Scanning
Source: Ecol Evol. 2026 May 4;16(5):e73610. doi: 10.1002/ece3.73610 (PMC13139647; doi:10.1002/ece3.73610)
Supplement: Supplementary file 1 — Figure S1. ece373610‐sup‐0001‐Supinfo.zip. [file ECE3-16-e73610-s001.zip]

Archive with 4 entries (4 files):
- ECE3_73610_f2_Figure_S2.pdf
- Supplementary Materials.docx
- Table S1.xlsx
- ECE3_73610_f1_Figure_S1.pdf
