# Supplementary material for: Canopy Definitions Shape Canopy Space Filling–Productivity Relationships: Evidence From Terrestrial Laser Scanning
Source: Ecol Evol. 2026 May 4;16(5):e73610. doi: 10.1002/ece3.73610 (PMC13139647; doi:10.1002/ece3.73610)
Supplement: Supplementary file 1 — Figure S1. ece373610‐sup‐0001‐Supinfo.zip. [file ECE3-16-e73610-s001.zip › Table S1.xlsx]

## Sheet: Table 1
		χ²-value	p-value
	Total canopy
	Canopy space filling index (CSFI)	12.616	0.0003826
	Mixture type (MT)	6.4783	0.01092
	CSFI x MT	0.1092	0.741
	Top canopy
	Canopy space filling index (CSFI)	19.82	8.509e-06
	Mixture type (MT)	8.9518	0.002772
	CSFI x MT	0.609	0.4352
	Mid canopy
	Canopy space filling index (CSFI)	12.052	0.0005174
	Mixture type (MT)	5.4521	0.01954
	CSFI x MT	0.0497	0.8236
	Main canopy
	Canopy space filling index (CSFI)	4.7228	0.02977
	Mixture type (MT)	6.0541	0.01387
	CSFI x MT	0.0907	0.7633
